# Supplementary material for: Discovering Pair-Wise Genetic Interactions: An Information Theory-Based Approach
Source: PLoS One. 2014 Mar 26;9(3):e92310. doi: 10.1371/journal.pone.0092310 (PMC3966778; doi:10.1371/journal.pone.0092310)
Supplement: Code S1 — This file contains Matlab scripts that will enable readers to reproduce results presented in the paper and apply presented tools to their data. (ZIP) [file pone.0092310.s006.zip]

Archive with 12 entries (11 files):
- Matlab Code/
- Matlab Code/Expected.m
- Matlab Code/MIC_bin_entr.m
- Matlab Code/MIC_bin_entr_cond.m
- Matlab Code/MIC_bin_mutual.m
- Matlab Code/MIC_bin_mutual_cond.m
- Matlab Code/MIC_bin_mutual_cond_int.m
- Matlab Code/Model_LD.m
- Matlab Code/readme.docx
- Matlab Code/readme.pdf
- Matlab Code/Simu_1.m
- Matlab Code/Test3.m
