# Supplementary material for: Discovering Pair-Wise Genetic Interactions: An Information Theory-Based Approach
Source: PLoS One. 2014 Mar 26;9(3):e92310. doi: 10.1371/journal.pone.0092310 (PMC3966778; doi:10.1371/journal.pone.0092310)
Supplement: Code S1 — This file contains Matlab scripts that will enable readers to reproduce results presented in the paper and apply presented tools to their data. (ZIP) [file pone.0092310.s006.zip › Matlab Code/Expected.m]

function T = Expected(n,cases,p1,p2,Pe,D_rate,fix)
T=zeros(5,1000);
f=cases/n;% fraction of cases
g=1-f;
A=p1; %A stands for P(A) - Minor Allele Frequency
B=p2; %P(B)


for loop=1:1000% number of points on X

if fix==2,    
    A=loop/10000; %sampling of points
else
    B=loop/10000;
end


%%%%%%%%%%%%%%%%%%%%%%%%%%%%%%%%%%%%%%%%%
%Normalization of LD strength coefficient
D_max=min(A*(1-B),B*(1-A));
D_min=max(-A*B,-(1-A)*(1-B));
if D_rate>0 && D_rate>D_max 
    D=D_rate*D_max; 
else
    D=D_rate*D_min; 
end
%%%%%%%%%%%%%%%%%%%%%%%%%%%%%%%%%%%%%%%%%%


F_case=zeros(3,3);    
F_control=zeros(3,3);


F_case(3,3)=[(1-A)*(1-B)+D]^2*Pe(3,3);
F_case(3,2)=2*[(1-A)*(1-B)+D]*[(1-A)*B-D]*Pe(3,2);
F_case(3,1)=[(1-A)*B-D]*[(1-A)*B-D]*Pe(3,1); 

F_case(2,3)=2*[A*(1-B)-D]*[(1-A)*(1-B)+D]*Pe(2,3);
F_case(2,2)=(2*[A*B+D]*[(1-A)*(1-B)+D]+2*[A*(1-B)-D]*[(1-A)*B-D])*Pe(2,2);
F_case(2,1)=2*[A*B+D]*[(1-A)*B-D]*Pe(2,1);

F_case(1,3)=[A*(1-B)-D]*[A*(1-B)-D]*Pe(1,3);
F_case(1,2)=2*[A*B+D]*[A*(1-B)-D]*Pe(1,2);
F_case(1,1)=[A*B+D]^2*Pe(1,1);


F_control(3,3)=[(1-A)*(1-B)+D]^2*(1-Pe(3,3));
F_control(3,2)=2*[(1-A)*(1-B)+D]*[(1-A)*B-D]*(1-Pe(3,2));
F_control(3,1)=[(1-A)*B-D]*[(1-A)*B-D]*(1-Pe(3,1)); 

F_control(2,3)=2*[A*(1-B)-D]*[(1-A)*(1-B)+D]*(1-Pe(2,3));
F_control(2,2)=(2*[A*B+D]*[(1-A)*(1-B)+D]+2*[A*(1-B)-D]*[(1-A)*B-D])*(1-Pe(2,2));
F_control(2,1)=2*[A*B+D]*[(1-A)*B-D]*(1-Pe(2,1));

F_control(1,3)=[A*(1-B)-D]*[A*(1-B)-D]*(1-Pe(1,3));
F_control(1,2)=2*[A*B+D]*[A*(1-B)-D]*(1-Pe(1,2));
F_control(1,1)=[A*B+D]^2*(1-Pe(1,1));


x=sum(F_case(:));
y=sum(F_control(:));
F_case=F_case/x;
F_control=F_control/y;


H12=0;
for i=1:3
    for j=1:3
        if (f*F_case(i,j)+g*F_control(i,j))>0, H12=H12-(f*F_case(i,j)+g*F_control(i,j))*log2((f*F_case(i,j)+g*F_control(i,j))); end
    end
end
 
s=ones(1,3);
H1=0;
for i=1:3, s(i)=sum((f*F_case(i,:)+g*F_control(i,:))); end
for j=1:3, if s(j)>0, H1 = H1 - s(j)*log2(s(j)); end, end

s=ones(1,3);
H2=0;
for i=1:3, s(i)=sum((f*F_case(:,i)+g*F_control(:,i))); end
for j=1:3, if s(j)>0, H2 = H2 - s(j)*log2(s(j)); end, end

I12=H1+H2-H12;

%F_case=x*F_case;
%F_control=y*F_control;

H1_P=0;
s=ones(1,3);
for i=1:3, s(i)=sum(F_case(i,:)); end
for j=1:3, if s(j)>0, H1_P = H1_P - f*s(j)*log2(s(j)); end, end
for i=1:3, s(i)=sum(F_control(i,:)); end
for j=1:3, if s(j)>0, H1_P = H1_P - g*s(j)*log2(s(j)); end, end


H2_P=0;
s=ones(1,3);
for i=1:3, s(i)=sum(F_case(:,i)); end
for j=1:3, if s(j)>0, H2_P = H2_P - f*s(j)*log2(s(j)); end, end
for i=1:3, s(i)=sum(F_control(:,i)); end
for j=1:3, if s(j)>0, H2_P = H2_P - g*s(j)*log2(s(j)); end, end


H12_P=0;
for i=1:3
    for j=1:3
        if F_control(i,j)>0, H12_P=H12_P-g*F_control(i,j)*log2(F_control(i,j)); end
    end
end
for i=1:3
    for j=1:3
       if F_case(i,j)>0, H12_P=H12_P-f*F_case(i,j)*log2(F_case(i,j)); end
    end
end

ep=-f*log2(f)-g*log2(g);
HP_1=H1_P+ep-H1;
HP_2=H2_P+ep-H2;
HP_12=H12_P+ep-H12;

I12_P=H1_P+H2_P-H12_P;

II=I12_P-I12;
ID=-I12/max(H1,H2)+I12_P/max(H1_P,H2_P);

%results output
T(2,loop)=II;
T(3,loop)=ID;
T(4,loop)=HP_1;
T(5,loop)=HP_2;
if fix==2,    
    T(1,loop)=A;
else
    T(1,loop)=B;
end


end %loop
