# Supplementary material for: Discovering Pair-Wise Genetic Interactions: An Information Theory-Based Approach
Source: PLoS One. 2014 Mar 26;9(3):e92310. doi: 10.1371/journal.pone.0092310 (PMC3966778; doi:10.1371/journal.pone.0092310)
Supplement: Code S1 — This file contains Matlab scripts that will enable readers to reproduce results presented in the paper and apply presented tools to their data. (ZIP) [file pone.0092310.s006.zip › Matlab Code/MIC_bin_entr.m]

function en = MIC_bin_entr(n,data,r)

%This function computes entropy of the rth row of the matrix "data."
%data is a matrix of integers between 1 and b (defined below)

% Parameter n stands for the number of columns

suma=0;
b=22; %Max number of states (bins). Here, we chose 22, which is an arbitrary choice, but you can increase this number if you need more.
s=ones(1,b);
count=0;
for i=1:n, if data(r,i)~=-2, count=count+1; end, end %Here, -2 stands for missing data
for i=1:b, s(i)=sum(data(r,:)==i-1)/count; end


for j=1:b, if s(j)>0, suma = suma - s(j)*log2(s(j)); end, end
en=suma;
        
