# Supplementary material for: Discovering Pair-Wise Genetic Interactions: An Information Theory-Based Approach
Source: PLoS One. 2014 Mar 26;9(3):e92310. doi: 10.1371/journal.pone.0092310 (PMC3966778; doi:10.1371/journal.pone.0092310)
Supplement: Code S1 — This file contains Matlab scripts that will enable readers to reproduce results presented in the paper and apply presented tools to their data. (ZIP) [file pone.0092310.s006.zip › Matlab Code/MIC_bin_entr_cond.m]

function en = MIC_bin_entr_cond(n,data,r,rc)

%This function computes the conditional entropy of the rth row when row rc is given, i.e.,  H(r|rc).
% "data" is the data matrix (matrix of integers between 1 and b (defined below))
% Parameter n stands for the number of columns


b=22;
joint=zeros(b,b);
count=0;

for i=1:n 
    if data(r,i)~=-2 && data(rc,i)~=-2
    count=count+1;    
    joint(data(r,i)+1,data(rc,i)+1)=joint(data(r,i)+1,data(rc,i)+1)+1;
    end
end

joint=joint/count;


suma=0;


for i=1:b
    for j=1:b
if joint(i,j)>0, suma=suma+joint(i,j)*log2(joint(i,j)); end
    end
end


en=-suma-MIC_bin_entr(n,data,rc);
