# Supplementary material for: Discovering Pair-Wise Genetic Interactions: An Information Theory-Based Approach
Source: PLoS One. 2014 Mar 26;9(3):e92310. doi: 10.1371/journal.pone.0092310 (PMC3966778; doi:10.1371/journal.pone.0092310)
Supplement: Code S1 — This file contains Matlab scripts that will enable readers to reproduce results presented in the paper and apply presented tools to their data. (ZIP) [file pone.0092310.s006.zip › Matlab Code/MIC_bin_mutual.m]

function mu = MIC_bin_mutual(n,data,r1,r2)

%This function computes mutual information, I(r1;r2), between rows r1 and r2 of the matrix "data."

b=22;
joint=zeros(b,b);
count=0;

for i=1:n
    if data(r1,i)~=-2 && data(r2,i)~=-2
        count=count+1;
        joint(data(r1,i)+1,data(r2,i)+1)=joint(data(r1,i)+1,data(r2,i)+1)+1;
    end
end

joint=joint/count;
suma=0;

for i=1:b
    for j=1:b
        if joint(i,j)>0
            w=sum(joint(i,:));
            k=sum(joint(:,j));
            suma=suma+joint(i,j)*log2((joint(i,j))/(w*k));
        end
    end
end

mu=suma;
