# Supplementary material for: Discovering Pair-Wise Genetic Interactions: An Information Theory-Based Approach
Source: PLoS One. 2014 Mar 26;9(3):e92310. doi: 10.1371/journal.pone.0092310 (PMC3966778; doi:10.1371/journal.pone.0092310)
Supplement: Code S1 — This file contains Matlab scripts that will enable readers to reproduce results presented in the paper and apply presented tools to their data. (ZIP) [file pone.0092310.s006.zip › Matlab Code/MIC_bin_mutual_cond.m]

function mu = MIC_bin_mutual_cond(n,data,r1,r2,rc)

% Conditional mutual information I(r1;r2|rc)
% where r1, r2 and rc are row numbers in the matrix "data."

b=22;
joint=zeros(b,b,b);
count=0;
for i=1:n
    if data(r1,i)~=-2 && data(r2,i)~=-2 && data(rc,i)~=-2
        count=count+1;
        joint(data(r1,i)+1,data(r2,i)+1,data(rc,i)+1)=joint(data(r1,i)+1,data(r2,i)+1,data(rc,i)+1)+1;
    end
end

joint=joint/count;


suma=0;


for i=1:b
    for j=1:b
           for k=1:b
                if joint(i,j,k)>0, suma=suma+joint(i,j,k)*log2(joint(i,j,k)); end 
            end
    end
end


edoublecond=-suma-MIC_bin_entr(n,data,rc)-MIC_bin_entr_cond(n,data,r2,rc);
mu=MIC_bin_entr_cond(n,data,r1,rc)-edoublecond;
