# Supplementary material for: Discovering Pair-Wise Genetic Interactions: An Information Theory-Based Approach
Source: PLoS One. 2014 Mar 26;9(3):e92310. doi: 10.1371/journal.pone.0092310 (PMC3966778; doi:10.1371/journal.pone.0092310)
Supplement: Code S1 — This file contains Matlab scripts that will enable readers to reproduce results presented in the paper and apply presented tools to their data. (ZIP) [file pone.0092310.s006.zip › Matlab Code/Model_LD.m]

function P = Model_LD(n,cases,p1,p2,Pe,D_rate)
P=zeros(n,3); % THIRD COLUMN IS A PHENOTYPE 
%Pe is the penetrance table     


A=p1; %A stands for P(A) - Minor Allele Frequency
B=p2; %P(B) 

%%%%%%%%%%%%%%%%%%%%%%%%%%%%%%%%%%%%%%%%%
%Normalization of LD strength coefficient
D_max=min(A*(1-B),B*(1-A));
D_min=max(-A*B,-(1-A)*(1-B));
if D_rate>0 && D_rate>D_max 
    D=D_rate*D_max; 
else
    D=D_rate*D_min; 
end
%%%%%%%%%%%%%%%%%%%%%%%%%%%%%%%%%%%%%%%%%%


i=0;
while i<cases
%cases are generetad in this loop


v=zeros(3,3);
v(3,3)=[(1-A)*(1-B)+D]^2*Pe(3,3); %P(aabb)*Pt(aabb) 
v(3,2)=2*[(1-A)*(1-B)+D]*[(1-A)*B-D]*Pe(3,2); %P(aaBb)*Pt(aaBb)
v(3,1)=[(1-A)*B-D]*[(1-A)*B-D]*Pe(3,1); 

v(2,3)=2*[A*(1-B)-D]*[(1-A)*(1-B)+D]*Pe(2,3);
v(2,2)=(2*[A*B+D]*[(1-A)*(1-B)+D]+2*[A*(1-B)-D]*[(1-A)*B-D])*Pe(2,2);
v(2,1)=2*[A*B+D]*[(1-A)*B-D]*Pe(2,1);

v(1,3)=[A*(1-B)-D]*[A*(1-B)-D]*Pe(1,3);
v(1,2)=2*[A*B+D]*[A*(1-B)-D]*Pe(1,2);
v(1,1)=[A*B+D]^2*Pe(1,1); %P(AABB)*Pt(AABB)


S1=zeros(1,2);
S2=zeros(1,2);
v = [v(1,1) v(1,2) v(1,3) v(2,1) v(2,2) v(2,3) v(3,1) v(3,2) v(3,3)]; 
v=v/sum(v(:));
%v represents probabilities o observing particular genotypes in affected
%individuals

test=pmfrnd(v); % random choice of genotype

if test==1 %11 AABB
    S1=[1,1];
    S2=[1,1];
end
if test==2 %12 AABb
    S1=[1,1];
    S2=[1,0];
end
if test==3 %13 AAbb
    S1=[1,1];
    S2=[0,0];
end
if test==4
    S1=[1,0];
    S2=[1,1];
end     
if test==5
    S1=[1,0];
    S2=[1,0];
end     
if test==6
    S1=[1,0];
    S2=[0,0];
end
if test==7
    S1=[0,0];
    S2=[1,1];
end     
if test==8
    S1=[0,0];
    S2=[1,0];
end     
if test==9
    S1=[0,0];
    S2=[0,0];
end

Case=1;


    i=i+1;
    P(i,1)=sum(S1);
    P(i,2)=sum(S2);
    P(i,3)=Case;
    

end

%%%%%%%%%%%%%%%%%%%%%%%%%%%%%%%%%%55

i=0;
while i<n-cases
%this loop generates controls


v=zeros(3,3);
v(3,3)=[(1-A)*(1-B)+D]^2*(1-Pe(3,3));
v(3,2)=2*[(1-A)*(1-B)+D]*[(1-A)*B-D]*(1-Pe(3,2));
v(3,1)=[(1-A)*B-D]*[(1-A)*B-D]*(1-Pe(3,1)); 

v(2,3)=2*[A*(1-B)-D]*[(1-A)*(1-B)+D]*(1-Pe(2,3));
v(2,2)=(2*[A*B+D]*[(1-A)*(1-B)+D]+2*[A*(1-B)-D]*[(1-A)*B-D])*(1-Pe(2,2));
v(2,1)=2*[A*B+D]*[(1-A)*B-D]*(1-Pe(2,1));

v(1,3)=[A*(1-B)-D]*[A*(1-B)-D]*(1-Pe(1,3));
v(1,2)=2*[A*B+D]*[A*(1-B)-D]*(1-Pe(1,2));
v(1,1)=[A*B+D]^2*(1-Pe(1,1));


S1=zeros(1,2);
S2=zeros(1,2);
v = [v(1,1) v(1,2) v(1,3) v(2,1) v(2,2) v(2,3) v(3,1) v(3,2) v(3,3)]; 
v=v/sum(v(:));
test=pmfrnd(v);

if test==1 %11 AABB
    S1=[1,1];
    S2=[1,1];
end
if test==2 %12 AABb
    S1=[1,1];
    S2=[1,0];
end
if test==3 %13 AAbb
    S1=[1,1];
    S2=[0,0];
end
if test==4
    S1=[1,0];
    S2=[1,1];
end     
if test==5
    S1=[1,0];
    S2=[1,0];
end     
if test==6
    S1=[1,0];
    S2=[0,0];
end
if test==7
    S1=[0,0];
    S2=[1,1];
end     
if test==8
    S1=[0,0];
    S2=[1,0];
end     
if test==9
    S1=[0,0];
    S2=[0,0];
end

Case=0;

    i=i+1;
    P(i+cases,1)=sum(S1);
    P(i+cases,2)=sum(S2);
    P(i+cases,3)=Case;
  
end


P=P';
