# Supplementary material for: Discovering Pair-Wise Genetic Interactions: An Information Theory-Based Approach
Source: PLoS One. 2014 Mar 26;9(3):e92310. doi: 10.1371/journal.pone.0092310 (PMC3966778; doi:10.1371/journal.pone.0092310)
Supplement: Code S1 — This file contains Matlab scripts that will enable readers to reproduce results presented in the paper and apply presented tools to their data. (ZIP) [file pone.0092310.s006.zip › Matlab Code/Simu_1.m]

%This script produces figure similar to that presented in the paper (Figures 3 and 4)
n=1000; %number of samples\individuals in the simulated case-control studies
cases=500; %number of cases
 
 
 
%%%%%%%%%%%%%%%%%%%%%%%%%%%%%%%%%%
D_rate=0;  % strength of LD, it is normalized in the "Expected" and "Model_LD" procedures
%%%%%%%%%%%%%%%%%%%%%%%%%%%%%%%%%%%
 
p1=0.05; % P(A)
p2=0.01; % P(B)
fix=2;   % This variable determines which frequency will be fixed throughout the simulations (fix=1 stands for P(A), fix=2 for P(B))
%Simulations presented in the paper are performed with fix=2 and p2=0.01
%(with the exception of Fig. 3B where p2=0.025).
 
%Finally, we need to choose the penetrance function
% Some example penetrance functions are presented below
%Penetrance tables have the following form (consistent with the notation used in the paper):
%Pe=[ Pt(AABB) Pt(AABb) Pt(AAbb)
%     Pt(AaBB) Pt(AaBb) Pt(Aabb)
%     Pt(aaBB) Pt(aaBb) Pt(aabb)], where Pt() is a penetrance for the given genotype
 
 
%Pe=[1,1,1;  %Effect of A is independent from b/B
%    0,0,0;
%    0,0,0];
 
Pe=[1,1,1;  %M15
    1,0,0;
    0,0,0];
 
 
%Pe=[0,1,1;  %M78
%    1,0,0;
%    1,0,0];
 
 
%Pe=[1,0,1;  %M85
%    0,1,0;
%    1,0,0];
 
 
 
T=Expected(n,cases,p1,p2,Pe,D_rate,fix); %Creates a table of expected values of ID and II
 
M=zeros(20,4,100);
for p=1:20   %we have 20 points on the X axis
for count=1:100  %we generate 100 case-control studies for each p1 and p2
    
    if fix==2,    
    p1=p*0.005;  %here, 0.005 is the distance between point on the X axis
    else
    p2=p*0.005;
    end
    
    P=Model_LD(n,cases,p1,p2,Pe,D_rate); %Simulates case-control cohort for defined parameters. The output is a 3-by-n matrix .
    %First two lines correspond to SNP1 and SNP2, and the third line contains phenotype


    
    %Computations of ID, II, and conditional entropies:
    %ID(P(1,:),P(2,:).P(3,:)):
    M(p,1,count)=[1-MIC_bin_mutual(n,P,1,2)/max(MIC_bin_entr(n,P,1),MIC_bin_entr(n,P,2))]-[1-MIC_bin_mutual_cond(n,P,1,2,3)/max(MIC_bin_entr_cond(n,P,1,3),MIC_bin_entr_cond(n,P,2,3))];
    %II(P(1,:);P(2,:);P(3,:))::
    M(p,2,count)=MIC_bin_mutual_cond(n,P,1,2,3)-MIC_bin_mutual(n,P,1,2); %II
    %H(P(3,:)|P(1,:)):
    M(p,3,count)=MIC_bin_entr_cond(n,P,3,1);
    %H(P(3,:)|P(2,:)):
    M(p,4,count)=MIC_bin_entr_cond(n,P,3,2);
    %p        
    %count
end
end


a=zeros(3,20);
b=zeros(3,20);
c=zeros(3,20);
d=zeros(3,20);
for i=1:20, a(1,i)=i*0.005; end
for i=1:20, a(2,i)=mean(M(i,1,:)); end
for i=1:20, a(3,i)=std(M(i,1,:)); end
for i=1:20, b(1,i)=i*0.005; end
for i=1:20, b(2,i)=mean(M(i,2,:)); end
for i=1:20, b(3,i)=std(M(i,2,:)); end
for i=1:20, c(1,i)=i*0.005; end
for i=1:20, c(2,i)=mean(M(i,3,:)); end
for i=1:20, c(3,i)=std(M(i,3,:)); end
for i=1:20, d(1,i)=i*0.005; end
for i=1:20, d(2,i)=mean(M(i,4,:)); end
for i=1:20, d(3,i)=std(M(i,4,:)); end


errorbar(b(1,:),b(2,:),b(3,:),'* red')
hold on
errorbar(a(1,:),a(2,:),a(3,:),'*')
plot(T(1,:),T(3,:))
plot(T(1,:),T(2,:),'red')
plot(T(1,:),0)

if fix==2
    xlabel('P(A)')
    ylabel('Interaction')
    str='P(B) = '; 
    title([str num2str(p2)])
else
    xlabel('P(B)')
    ylabel('Interaction')
    str='P(A) = '; 
    title([str num2str(p1)])
end
