# Supplementary material for: Discovering Pair-Wise Genetic Interactions: An Information Theory-Based Approach
Source: PLoS One. 2014 Mar 26;9(3):e92310. doi: 10.1371/journal.pone.0092310 (PMC3966778; doi:10.1371/journal.pone.0092310)
Supplement: Code S1 — This file contains Matlab scripts that will enable readers to reproduce results presented in the paper and apply presented tools to their data. (ZIP) [file pone.0092310.s006.zip › Matlab Code/Test3.m]

function [st1,st2] = Test3(data,t)

%This function perform permutation Test III on the matrix "data." 
%The required dimension of the matrix is 3 by n. The first and second rows
%represent markers and the third row represents the phenotype.
%Parameter t stands for the number of repetitions of the test.
 
%Outputs st1 and st2 are null distributions for interaction distance and
%interaction information respectively.
 
n=size(data,2);
 
%Below, we rewrite data to the form presented in Section 4.3


a=sum(data(3,:)==0);
v0=zeros(3,a);
l=1;
for i=1:n
    if data(3,i)==0
        v0(:,l)=data(:,i);
        l=l+1;
    end
end

a=sum(data(3,:)==1);
v1=zeros(3,a);
l=1;
for i=1:n
    if data(3,i)==1
        v1(:,l)=data(:,i);
        l=l+1;
    end
end    

a=sum(data(3,:)==2);
v2=zeros(3,a);
l=1;
for i=1:n
    if data(3,i)==2
        v2(:,l)=data(:,i);
        l=l+1;
    end
end

a=sum(data(3,:)==3);
v3=zeros(3,a);
l=1;
for i=1:n
    if data(3,i)==3
        v3(:,l)=data(:,i);
        l=l+1;
    end
end

st1=zeros(1,t);
st2=zeros(1,t);

for licz=1:t

%Randomization of markers in each block 
a=v0(1,:);
v0(1,:)=a(1,randperm(size(v0,2)));
b=v1(1,:);
v1(1,:)=b(1,randperm(size(v1,2)));
c=v2(1,:);
v2(1,:)=c(1,randperm(size(v2,2)));
d=v3(1,:);
v3(1,:)=d(1,randperm(size(v3,2)));

data=[v0,v1,v2,v3];

%Calculation if ID and II
i12=MIC_bin_mutual(n,data,1,2);
i12_3=MIC_bin_mutual_cond(n,data,1,2,3);
st1(1,licz)=-[1-i12_3/max(MIC_bin_entr_cond(n,data,1,3),MIC_bin_entr_cond(n,data,2,3))]+[1-i12/max(MIC_bin_entr(n,data,1),MIC_bin_entr(n,data,2))];%
st2(1,licz)=i12_3-i12;
end

end
